# Supplementary material for: Familial confounding of internalising symptoms and obesity in adolescents and young adults; a co-twin analysis
Source: Int J Obes (Lond). 2024 Feb 15;48(6):876–83. doi: 10.1038/s41366-024-01491-w (PMC11129947; doi:10.1038/s41366-024-01491-w)
Supplement: Supplementary file 1 — Supplementary Table 1 [file 41366_2024_1491_MOESM1_ESM.xlsx]

## Sheet: Table 2
	Internalising disorders	Unadjusted OR (95%CI)	p-value	N	Likelihood ratio test (p-value)	Adjusted OR (95%CI)*	p-value	N	Likelihood ratio test (p-value)
Whole cohort	Twins as individuals	1.7 (0.7, 3.8)	0.223	1869a		1.33 (0.5, 3.6)	0.568	1600a
	‘Between-pair’	2.9 (0.8, 10.3)	0.109	1027b		3.2 (0.7, 15.1)	0.133	957b
	‘Within-pair’	1.2 (0.4, 3.3)	0.828	1027b	0.278	0.7 (0.2, 2.6)	0.628	957b	0.33
Females	Twins as individuals	2.7 (0.9, 8.2)	0.079	1074a		2.1 (0.6, 7.6)	0.241	924a
	‘Between-pair’	9.2 (1.3, 62.8)	0.024	593b		12.5 (1.3, 120.4)	0.028	550b
	‘Within-pair’	1.2 (0.3, 4.8)	0.828	593b	0.071	0.7 (0.1, 3.6)	0.655	550b	0.108
Males	Twins as individuals	1.0 (0.2, 3.8)	0.961	795a		0.8 (0.1, 4.2)	0.784	676a
	‘Between-pair’	0.8 (0.1, 7.0)	0.834	434b		1.0 (0.1, 13.6)	0.975	407b
	‘Within-pair’	1.0 (0.2, 6.3)	0.916	434b	0.816	0.7 (0.1, 5.3)	0.719	407b	0.821
Likelihood ratio tests compared model fit for the twins as individuals model to the betwee-within-pair model to determine if addition of the within-pair estimator imporoved model fit
a indicates individual twins, b indicates twin pairs
* Adjusted for ever smoking, age at first alcohol consumption, and 2+ hours of recreational screentime per day
