# Supplementary material for: Familial confounding of internalising symptoms and obesity in adolescents and young adults; a co-twin analysis
Source: Int J Obes (Lond). 2024 Feb 15;48(6):876–83. doi: 10.1038/s41366-024-01491-w (PMC11129947; doi:10.1038/s41366-024-01491-w)
Supplement: Supplementary file 2 — Supplementary Table 2 [file 41366_2024_1491_MOESM2_ESM.xlsx]

## Sheet: Table 3
	Internalising disorders	Unadjusted SD Change in BMI (95%CI)	p-value	N	Likelihood ratio test (p-value)	Adjusted SD Change in BMI (95%CI)	p-value	N	Likelihood ratio test (p-value)
Whole cohort	Twins as individuals	0.03 (0.01, 0.06)	0.021	3806		0.03 (0.01, 0.06)	0.041	3173a
	‘Between-pair’	0.05 (0.01, 0.10)	0.034	2009b		0.04 (-0.01, 0.09)	0.083	1862b
	‘Within-pair’	0.02 (-0.01, 0.06)	0.192	2009b	0.365	0.02 (-0.02, 0.06)	0.268	1862b	0.041
Females	Twins as individuals	0.07 (0.03, 0.11)	0.001	2185a		0.06 (0.02, 0.10)	0.005	1837a
	‘Between-pair’	0.12 (0.06, 0.18)	0.001	1157b		0.12 (0.05, 0.18)	0.001	1074b
	‘Within-pair’	0.04 (-0.01, 0.09)	0.111	1157b	0.049	0.02 (-0.03, 0.08)	0.365	1.074b	0.014
Males	Twins as individuals	0.01 (-0.05, 0.06)	0.912	1621a		0.06 (0.01, 0.11)	0.026
	‘Between-pair’	0.10 (0.02, 0.18)	0.013	852b		0.10 (0.02, 0.19)	0.013	788b
	‘Within-pair’	0.01 (-0.05, 0.06)	0.904	852b	0.05	0.02 (-0.04, 0.09)	0.437	788b	0.2202
Likelihood ratio tests compared model fit for the twins as individuals model to the betwee-within-pair model to determine if addition of the within-pair estimator imporoved model fit
a indicates individual twins, b indicates twin pairs
* Adjusted for ever smoking, age at first alcohol consumption, and 2+ hours of recreational screentime per day
* 1 standard deviation change in SDQ Internalising Score is equal to 3.45 on the un-standardised scale and one SD change in BMI was 3.65kg/m^2
